# Supplementary material for: IL-4 Up-Regulates MiR-21 and the MiRNAs Hosted in the CLCN5 Gene in Chronic Lymphocytic Leukemia
Source: PLoS One. 2015 Apr 24;10(4):e0124936. doi: 10.1371/journal.pone.0124936 (PMC4409305; doi:10.1371/journal.pone.0124936)
Supplement: S1 Table — (XLSX) [file pone.0124936.s002.xlsx]

## Sheet: S1 Table
S1 Table. Characteristics of CLL patients
Patient no.	Sex	Age	Binet stage at diagnosis	Previous treatments	WBC (per nl)	Cytogenetic alterations (FISH)	ZAP70 status	CD38 status	Microarray
CLL01	M	59	A	no	210	80% 13q del	Pos	Neg	Pre, Ctrl, IL-4
CLL02	F	76	B	no	87.5	85% 11q del; 60% 13q del	Pos	Pos	Pre, Ctrl, IL-4
CLL03	M	73	A	no	69.6	normal	Neg	Pos	Pre
CLL04	M	74	A	no	35.7	54% 13q	Neg	Neg	Pre, Ctrl, IL-4
CLL05	M	73	A	no	46.3	77% trisomy 12	Pos	Pos	Pre, Ctrl, IL-4
CLL06	M	51	A	no	65.1	33% 13q del	Pos	Neg	Pre, Ctrl, IL-4
CLL07	F	71	B	chlorambucil + prednisone; F; vincristine + prednisone; bendamustine	22.6	34% 11q del; 65% trisomy 12	Pos	Neg	Pre, Ctrl, IL-4
CLL08	F	79	A	no	54.1	50% 13q	Neg	Neg	Pre, Ctrl, IL-4
CLL09	F	65	A	no	48.1	normal	Neg	Neg	Ctrl, IL-4
CLL10	F	81	A	no	18.5	74% trisomy 12	Pos	Pos	Ctrl, IL-4
CLL11	M	77	C	no	81.1	normal	Pos	Neg	Ctrl, IL-4
CLL12	F	60	A	no	14.6	normal	Pos	Pos	Ctrl, IL-4
CLL13	F	85	B	chlorambucil + prednisone; R-FC	40.4	normal	Pos	Pos	Ctrl, IL-4
CLL14	M	85	B	R-FC	22.9	37% 13q del; 26% 17p del	Neg	Neg	Ctrl, IL-4
CLL15	F	63	A	no	74.8	80% 13q del; 18% 17p del	Pos	Neg	Ctrl, IL-4
CLL16	M	83	A	no	23.6	40% trisomy 12	Pos	Pos	Ctrl, IL-4
Abbreviations: F, fludarabine; C, cyclophosphamide; R, rituximab
