# Supplementary material for: IL-4 Up-Regulates MiR-21 and the MiRNAs Hosted in the CLCN5 Gene in Chronic Lymphocytic Leukemia
Source: PLoS One. 2015 Apr 24;10(4):e0124936. doi: 10.1371/journal.pone.0124936 (PMC4409305; doi:10.1371/journal.pone.0124936)
Supplement: S2 Table — (XLSX) [file pone.0124936.s003.xlsx]

## Sheet: S2 Table
S2 Table. MiRNAs expressed in CLL patients
MiRBase accession no.	Mature miRNA ID	Chromosome	Host gene*	Mean Pre (n=8)	Mean Ctrl (n=15)	Mean IL-4 (n=15)	Mean CLL (n=16)§	N.D. in NBC†
MIMAT0000451	hsa-miR-150-5p	chr19		412.288	282.1	325.378	281.691
MIMAT0000434	hsa-miR-142-3p	chr17	BZRAP-AS1 (as)	214.996	212.777	279.927	247.739
MIMAT0000086	hsa-miR-29a-3p	chr7		142.299	118.518	139.728	123.082
MIMAT0000076	hsa-miR-21-5p	chr17	VMP1	159.322	113.538	232.356	119.606
MIMAT0000069	hsa-miR-16-5p	chr13, chr3	DLEU2, SMC4	126.727	84.763	98.4269	90.4343
MIMAT0000414	hsa-let-7g-5p	chr3	WDR82	110.812	74.3146	88.4069	83.0285
MIMAT0000100	hsa-miR-29b-3p	chr7, chr1		80.6435	70.5072	85.299	74.9701
MIMAT0000067	hsa-let-7f-5p	chr9	MIRLET7DHG	91.5472	54.0998	70.0944	64.7019
MIMAT0000681	hsa-miR-29c-3p	chr1		53.1542	61.4786	72.3597	63.8282
MIMAT0000062	hsa-let-7a-5p	chr9	MIRLET7DHG	92.954	52.2646	65.158	62.1091
MIMAT0000083	hsa-miR-26b-5p	chr2	CTDSP2	66.9722	44.2698	51.3103	49.4406
MIMAT0000082	hsa-miR-26a-5p	chr3	CTDSPL	59.1495	40.6614	47.5179	44.0666
MIMAT0000074	hsa-miR-19b-3p	chr13	MIR17HG	45.5785	31.2672	38.0199	34.5977
MIMAT0001631	hsa-miR-451a	chr17		37.076	29.3517	30.1568	32.2161
MIMAT0000415	hsa-let-7i-5p	chr12		38.5023	28.3443	31.8278	29.6928
MIMAT0000646	hsa-miR-155-5p	chr21	MIR155HG	41.7614	23.3312	29.2416	26.2799
MIMAT0005911	hsa-miR-1260a	chr14	NGB (as)	32.7972	17.6933	27.763	24.4601
MIMAT0000433	hsa-miR-142-5p	chr17	BZRAP-AS1 (as)	19.2202	19.9127	25.532	22.736
MIMAT0000068	hsa-miR-15a-5p	chr13	DLEU2	28.3616	17.4502	22.0804	20.8424
MIMAT0000075	hsa-miR-20a-5p	chr13	MIR17HG	25.9448	16.3889	21.0101	18.5311
MIMAT0000280	hsa-miR-223-3p	chrX		19.2707	16.0195	17.5271	16.2037
MIMAT0000099	hsa-miR-101-3p	chr1	RP11-182I10.3	20.7429	15.08	17.7936	15.9854
MIMAT0000063	hsa-let-7b-5p	chr22	MIRLET7BHG	23.3831	12.5339	14.8824	15.7827
MIMAT0000417	hsa-miR-15b-5p	chr3	SMC4	18.244	12.5701	14.7051	14.0854
MIMAT0000420	hsa-miR-30b-5p	chr8		11.6759	12.159	14.293	13.5874
MIMAT0000753	hsa-miR-342-3p	chr14	EVL	15.3637	9.8921	10.8372	10.8715
MIMAT0000680	hsa-miR-106b-5p	chr7	MCM7	11.2046	7.86817	9.5735	8.98869
MIMAT0000104	hsa-miR-107	chr10	PANK1	11.7417	7.81981	9.54016	8.8383
MIMAT0000692	hsa-miR-30e-5p	chr1	NFYC	8.10681	7.00417	8.41434	7.83603
MIMAT0000073	hsa-miR-19a-3p	chr13	MIR17HG	8.44476	6.88247	8.62212	7.36555
MIMAT0000101	hsa-miR-103a-3p	chr5	PANK3	9.05776	6.31255	7.64331	7.07865
MIMAT0000078	hsa-miR-23a-3p	chr19		8.24534	6.10834	6.82245	6.91537
MIMAT0000065	hsa-let-7d-5p	chr9	MIRLET7DHG	10.1124	5.73137	7.21846	6.70654
MIMAT0000092	hsa-miR-92a-3p	chr13	MIR17HG	8.52215	5.67046	7.09032	6.35801
MIMAT0004597	hsa-miR-140-3p	chr16	WWP2	7.39057	5.34779	6.26852	6.14679
MIMAT0000081	hsa-miR-25-3p	chr7	MCM7	5.82435	5.68107	6.46057	5.96538
MIMAT0000080	hsa-miR-24-3p	chr9	C9orf3	5.74507	4.64552	5.62746	5.35859
MIMAT0000084	hsa-miR-27a-3p	chr19		3.94426	4.56475	5.05902	4.65646
MIMAT0000070	hsa-miR-17-5p	chr13	MIR17HG	5.06359	3.96245	5.32985	4.4567
MIMAT0001413	hsa-miR-20b-5p	chrX		4.82073	3.30731	4.40898	3.86707
MIMAT0000085	hsa-miR-28-5p	chr3	LPP	5.4585	3.03028	3.74392	3.59253
MIMAT0000431	hsa-miR-140-5p	chr16	WWP2	3.82547	2.97666	3.63621	3.49618
MIMAT0000064	hsa-let-7c-5p	chr21	MIR99AHG	4.64886	2.85264	3.42175	3.27991
MIMAT0006764	hsa-miR-320d	chr13		4.37631	2.84247	3.23577	3.20923
MIMAT0000760	hsa-miR-331-3p	chr12		4.4665	2.80149	3.27911	3.16872
MIMAT0000244	hsa-miR-30c-5p	chr1	NFYC	2.25802	2.60402	3.17526	2.88514
MIMAT0005793	hsa-miR-320c	chr18	ABHD3 (as)	3.08359	2.97209	2.31067	2.71211
MIMAT0000077	hsa-miR-22-3p	chr17	MIR22HG	2.16149	2.31224	2.73791	2.64919
MIMAT0000245	hsa-miR-30d-5p	chr8		2.66638	2.24591	2.52154	2.60531
MIMAT0004682	hsa-miR-361-3p	chrX	CHM	3.03071	2.28209	2.62802	2.47768
MIMAT0000727	hsa-miR-374a-5p	chrX	FTX	2.296	2.29633	2.7456	2.42182
MIMAT0002816	hsa-miR-494-3p	chr14		0.947953	3.3672	2.08698	2.32408
MIMAT0000762	hsa-miR-324-3p	chr17	ACADVL (as)	2.33003	2.2517	2.42188	2.31694
MIMAT0005898	hsa-miR-1246	chr2		0.201562	4.49296	3.22295	2.24455
MIMAT0005792	hsa-miR-320b	chr1		2.64642	1.71298	1.9293	1.92832
MIMAT0005572	hsa-miR-1225-5p	chr16	PKD1	3.29731	1.70322	1.5053	1.86004
MIMAT0003258	hsa-miR-590-5p	chr7	EIF4H	1.64094	1.59189	2.04131	1.75851
MIMAT0005871	hsa-miR-1207-5p	chr8	PVT1	3.11036	1.57665	1.42421	1.70271
MIMAT0003308	hsa-miR-638	chr19	DNM2	2.05542	1.67745	1.32596	1.69144
MIMAT0000093	hsa-miR-93-5p	chr7	MCM7	1.49089	1.35208	1.62876	1.35481
MIMAT0003393	hsa-miR-425-5p	chr3	DALRD3	1.45309	1.21807	1.34642	1.29812
MIMAT0005865	hsa-miR-1202	chr6	LOC101928923 (as)	1.04183	1.19836	1.27307	1.29542
MIMAT0000255	hsa-miR-34a-5p	chr1		1.27462	1.23205	1.47386	1.26703
MIMAT0004694	hsa-miR-342-5p	chr14	EVL	1.73814	0.997367	1.14203	1.10664
MIMAT0000461	hsa-miR-195-5p	chr17	MIR497HG	1.18453	1.07782	1.36688	1.09753
MIMAT0000456	hsa-miR-186-5p	chr1	ZRANB2	0.521646	1.08101	1.42759	1.0883
MIMAT0000227	hsa-miR-197-3p	chr1		1.14544	0.869237	1.12586	1.04033
MIMAT0005922	hsa-miR-1268a	chr15		0.377811	1.14662	1.29897	1.04015
MIMAT0000419	hsa-miR-27b-3p	chr9	C9orf3	0.541255	0.968036	1.43693	1.02058
MIMAT0000243	hsa-miR-148a-3p	chr7		1.5045	0.954563	1.19711	0.952839	N.D.
MIMAT0005929	hsa-miR-1275	chr6		0.777229	0.965318	0.919811	0.944233
MIMAT0007892	hsa-miR-1915-3p	chr10	CASC10	0.474735	1.19676	0.857502	0.933935
MIMAT0004983	hsa-miR-940	chr16		1.5363	0.63003	0.895997	0.903554
MIMAT0002193	kshv-miR-K12-3-5p			0.608538	0.933679	0.857394	0.882125
MIMAT0000436	hsa-miR-144-3p	chr17		0.253515	0.657253	1.26118	0.828826	N.D.
MIMAT0000449	hsa-miR-146a-5p	chr5		0.635398	0.46758	0.977252	0.811696
MIMAT0000703	hsa-miR-361-5p	chrX	CHM	0.511689	0.784301	0.838574	0.75747
MIMAT0000418	hsa-miR-23b-3p	chr9	C9orf3	0.391197	0.686376	0.996187	0.753534
MIMAT0005893	hsa-miR-1305	chr4	TENM3	0.327185	0.601386	0.945479	0.714832
MIMAT0000693	hsa-miR-30e-3p	chr1	NFYC	0.385018	0.641804	0.874824	0.71315
MIMAT0005949	hsa-miR-664a-3p	chr1	RAB3GAP2	0.249463	0.792192	0.872571	0.683557
MIMAT0000222	hsa-miR-192-5p	chr11		0.633234	0.593281	0.685778	0.630973
MIMAT0000510	hsa-miR-320a	chr8		0.401503	0.515615	0.815326	0.630864
MIMAT0000096	hsa-miR-98-5p	chrX	HUWE1	0.468038	0.552057	0.795639	0.622325
MIMAT0004673	hsa-miR-29c-5p	chr1		0.316201	0.629055	0.692113	0.614148
MIMAT0004795	hsa-miR-574-5p	chr4	FAM114A1	0.275502	0.501235	0.760818	0.59611
MIMAT0003240	hsa-miR-575	chr4	SCD5	0.223639	0.713104	0.604895	0.590115
MIMAT0002177	hsa-miR-486-5p	chr8	ANK1	0.291921	0.410798	0.740358	0.582821	N.D.
MIMAT0004955	hsa-miR-374b-5p	chrX	FTX	0.353394	0.352233	0.633576	0.526257
MIMAT0004697	hsa-miR-151-5p	chr8	PTK2	0.439084	0.350299	0.383612	0.475186
MIMAT0000455	hsa-miR-185-5p	chr22	TANGO2	0.0350699	0.458757	0.479181	0.472086
MIMAT0004982	hsa-miR-939-5p	chr8	CPSF1	0.291624	0.271349	0.586703	0.428486
MIMAT0004748	hsa-miR-423-5p	chr17	NSRP1	0.28152	0.385458	0.458998	0.428272
MIMAT0000071	hsa-miR-17-3p	chr13	MIR17HG	0.700407	0.277205	0.495543	0.391709
MIMAT0003888	hsa-miR-766-3p	chrX	SEPT6	0.228026	0.234743	0.509265	0.391004
MIMAT0003338	hsa-miR-660-5p	chrX	CLCN5	0.353218	0.380425	1.54282	0.370534
MIMAT0002809	hsa-miR-146b-5p	chr10		0.113089	0.297592	0.327398	0.352177
MIMAT0005880	hsa-miR-1290	chr1	ALDH4A1	0.00914283	0.851346	0.935698	0.336343
MIMAT0004514	hsa-miR-29b-1-5p	chr7		0.0581681	0.227438	0.519428	0.323037
MIMAT0003239	hsa-miR-574-3p	chr4	FAM114A1	0.066272	0.116168	1.82382	0.312593
MIMAT0000759	hsa-miR-148b-3p	chr12	COPZ1	0.429664	0.193014	0.561993	0.304268
MIMAT0004762	hsa-miR-486-3p	chr8	ANK1	0.159517	0.182971	0.389413	0.276074	N.D.
MIMAT0003424	ebv-miR-BART13-3p			0.128893	0.240818	0.463717	0.268003
MIMAT0004493	hsa-miR-20a-3p	chr13	MIR17HG	0.0616971	0.279777	0.40402	0.260978
MIMAT0000279	hsa-miR-222-3p	chrX		0.304528	0.143364	0.338026	0.24674
MIMAT0003294	hsa-miR-625-5p	chr14	FUT8	0.218329	0.160715	0.292517	0.239417
MIMAT0000252	hsa-miR-7-5p	chr9	HNRNPK	0.188329	0.16251	0.311351	0.239006
MIMAT0003885	hsa-miR-454-3p	chr17	SKA2	0.0998345	0.144707	0.297343	0.235351
MIMAT0000424	hsa-miR-128-3p	chr2	R3HDM1	0.186941	0.206671	0.253027	0.23218
MIMAT0007890	hsa-miR-1914-3p	chr20	UCKL1	0.00820667	0.216479	0.353347	0.227021
MIMAT0000267	hsa-miR-210-3p	chr11	MIR210HG	0.079956	0.243101	0.123079	0.202352	N.D.
MIMAT0004505	hsa-miR-32-3p	chr9	TMEM245	0.100714	0.240655	0.280084	0.199823
MIMAT0005589	hsa-miR-1234-3p	chr8	CPSF1	0.004862	0.220789	0.345559	0.186385
MIMAT0005583	hsa-miR-1228-3p	chr12	LRP1	0.270281	0.20779	0.363879	0.168046
MIMAT0003237	hsa-miR-572	chr4		0.0178217	0.0924921	0.306771	0.163632
MIMAT0004906	hsa-miR-886-3p	chr5	VTRNA2-1	0.102202	0.171567	0.392441	0.161792
MIMAT0000091	hsa-miR-33a-5p	chr22	SREBF2	0.0474735	0.116148	0.18334	0.157985
MIMAT0000278	hsa-miR-221-3p	chrX		0.0270189	0.0801394	0.181306	0.146802
MIMAT0004553	hsa-miR-7-1-3p	chr9	HNRNPK	0.0245331	0.117606	0.19356	0.138448
MIMAT0004552	hsa-miR-139-3p	chr11	PDE2A	0.189805	0.0858371	0.194041	0.13004
MIMAT0005942	hsa-miR-1288-3p	chr17	PIGL	0.0975075	0.0879149	0.258467	0.127202
MIMAT0004494	hsa-miR-21-3p	chr17	VMP1	0.325242	0.344804	0.534362	0.098804
MIMAT0004518	hsa-miR-16-2-3p	chr3	SMC4	0.0103904	0.15053	0.0578094	0.0940383
MIMAT0000688	hsa-miR-301a-3p	chr17	SKA2	0.00824464	0.0822427	0.163805	0.0938338
MIMAT0002174	hsa-miR-484	chr16	NDE1	0.0260182	0.136296	0.0831456	0.0844685
MIMAT0004911	hsa-miR-874-3p	chr5	KLHL3	0.0147067	0.0971569	0.0961311	0.0829982
MIMAT0000432	hsa-miR-141-3p	chr12		0.0859571	0.0745906	0.11702	0.077591	N.D.
MIMAT0000272	hsa-miR-215-5p	chr1	IARS2 (as)	0.0453634	0.127071	0.216068	0.0656108	N.D.
MIMAT0001412	hsa-miR-18b-5p	chrX		0.0358701	0.044273	0.115653	0.0652763
MIMAT0004610	hsa-miR-150-3p	chr19		0.0876236	0.0974547	0.0359309	0.0491446	N.D.
*Intergenic localization when not specified; as, antisense orientation
§Values for each case were calculated as the mean of all available samples (Pre, Ctrl, IL-4), except for miR-21-5p, miR-21-3p, and miR-660, whose samples IL-4 were not used.
†Only specified when non detected (N.D.); for the remaining, see mean values in S3 Table.
