# Supplementary material for: IL-4 Up-Regulates MiR-21 and the MiRNAs Hosted in the CLCN5 Gene in Chronic Lymphocytic Leukemia
Source: PLoS One. 2015 Apr 24;10(4):e0124936. doi: 10.1371/journal.pone.0124936 (PMC4409305; doi:10.1371/journal.pone.0124936)
Supplement: S3 Table — (XLSX) [file pone.0124936.s004.xlsx]

## Sheet: S3 Table
S3 Table. MiRNAs expressed in NBC
Mirbase accession no.	Mature miRNA ID	Chromosome	Host gene*	Mean Ctrl (n=3)	Mean IL-4 (n=3)	Mean NBC (n=3)§	N.D. in CLL†
MIMAT0000434	hsa-miR-142-3p	chr17	BZRAP-AS1 (as)	224.554	192.414	207.864
MIMAT0000451	hsa-miR-150-5p	chr19		107.386	83.7885	94.8561
MIMAT0000069	hsa-miR-16-5p	chr3	DLEU2, SMC4	73.1988	56.1575	64.1144
MIMAT0000076	hsa-miR-21-5p	chr17	VMP1	49.0447	56.5454	52.6617
MIMAT0000086	hsa-miR-29a-3p	chr7		52.6094	38.8487	45.2085
MIMAT0000681	hsa-miR-29c-3p	chr1		48.6678	37.0559	42.4668
MIMAT0000414	hsa-let-7g-5p	chr3	WDR82	46.8922	37.7689	42.084
MIMAT0000067	hsa-let-7f-5p	chr9	HUWE1	39.9823	32.4202	36.0033
MIMAT0000100	hsa-miR-29b-3p	chr1		34.5809	26.1812	30.0893
MIMAT0000062	hsa-let-7a-5p	chr9	MIRLET7DHG	32.9959	26.7721	29.7215
MIMAT0005911	hsa-miR-1260a	chr14	NGB (as)	28.2409	26.6037	27.4101
MIMAT0000083	hsa-miR-26b-5p	chr2	CTDSP2	28.6448	22.7737	25.5411
MIMAT0000433	hsa-miR-142-5p	chr17	BZRAP-AS1	28.7865	21.8046	25.0535
MIMAT0000074	hsa-miR-19b-3p	chr13	MIR17HG	25.4129	20.4985	22.8238
MIMAT0000280	hsa-miR-223-3p	chrX		22.2937	17.7872	19.9134
MIMAT0000082	hsa-miR-26a-5p	chr3	CTDSPL	20.4292	15.4748	17.7803
MIMAT0000068	hsa-miR-15a-5p	chr13	DLEU2	19.1996	15.7152	17.3702
MIMAT0000415	hsa-let-7i-5p	chr12		18.0754	14.2781	16.0649
MIMAT0000075	hsa-miR-20a-5p	chr13	MIR17HG	16.0807	13.0077	14.4628
MIMAT0000753	hsa-miR-342-3p	chr14	EVL	9.8461	8.14071	8.95289
MIMAT0000417	hsa-miR-15b-5p	chr3	SMC4	9.68291	7.27124	8.39087
MIMAT0000420	hsa-miR-30b-5p	chr8		8.12338	6.72002	7.38845
MIMAT0000063	hsa-let-7b-5p	chr22	MIRLET7BHG	7.86324	6.65646	7.23473
MIMAT0000092	hsa-miR-92a-3p	chr9	MIR17HG	7.35132	6.29477	6.80256
MIMAT0000099	hsa-miR-101-3p	chr1	RP11-182I10.3	8.02466	5.62663	6.71951
MIMAT0000078	hsa-miR-23a-3p	chr19		7.69829	5.36054	6.42394
MIMAT0000646	hsa-miR-155-5p	chr21	MIR155HG	6.21933	6.58073	6.39748
MIMAT0000449	hsa-miR-146a-5p	chr5		7.0466	4.88486	5.867
MIMAT0000073	hsa-miR-19a-3p	chr13	MIR17HG	6.71019	5.03659	5.81347
MIMAT0000104	hsa-miR-107	chr10	PANK1	6.28096	4.77812	5.47824
MIMAT0000680	hsa-miR-106b-5p	chr7	MCM7	6.30272	4.66583	5.42286
MIMAT0000070	hsa-miR-17-5p	chr13	MIR17HG	5.85099	4.59888	5.18729
MIMAT0000692	hsa-miR-30e-5p	chr1	NFYC	5.23548	4.2781	4.73264
MIMAT0000065	hsa-let-7d-5p	chr9	MIRLET7DHG (as)	4.99096	3.91651	4.42122
MIMAT0000101	hsa-miR-103a-3p	chr5	PANK3	4.97035	3.75346	4.31926
MIMAT0000084	hsa-miR-27a-3p	chr19		5.00047	3.41397	4.13176
MIMAT0000080	hsa-miR-24-3p	chr9	C9orf3	4.86868	3.34258	4.0341
MIMAT0004597	hsa-miR-140-3p	chr16	WWP2	4.46984	3.06156	3.69928
MIMAT0001413	hsa-miR-20b-5p	chrX	MIR17HG	4.13457	3.26177	3.67233
MIMAT0000081	hsa-miR-25-3p	chr7	MCM7	3.89586	3.04878	3.44639
MIMAT0005898	hsa-miR-1246	chr2		3.37949	2.81163	3.08251
MIMAT0004697	hsa-miR-151-5p	chr8	PTK2	3.39014	2.32657	2.80845
MIMAT0002816	hsa-miR-494-3p	chr14		2.39052	2.63289	2.50878
MIMAT0000244	hsa-miR-30c-5p	chr1	NFYC	2.55581	2.22076	2.3824
MIMAT0000762	hsa-miR-324-3p	chr17	ACADVL (as)	2.53791	2.23596	2.38216
MIMAT0000077	hsa-miR-22-3p	chr17	MIR22HG	2.56334	1.65824	2.06171
MIMAT0006764	hsa-miR-320d	chr13		2.40237	1.65972	1.99681
MIMAT0004682	hsa-miR-361-3p	chrX	CHM	2.1335	1.65053	1.87654
MIMAT0003423	ebv-miR-BART12			2.19816	1.58465	1.86636	N.D.
MIMAT0000256	hsa-miR-181a-5p	chr1	MIR181A1HG	1.9264	1.70162	1.81052	N.D.
MIMAT0000760	hsa-miR-331-3p	chr12		1.74746	1.76415	1.75579
MIMAT0003308	hsa-miR-638	chr19	DNM2	1.8022	1.57295	1.68367
MIMAT0000245	hsa-miR-30d-5p	chr8		1.81787	1.50497	1.65403
MIMAT0005793	hsa-miR-320c	chr18	ABHD3 (as)	1.83136	1.46236	1.63649
MIMAT0000431	hsa-miR-140-5p	chr16	WWP2	1.64345	1.47627	1.55762
MIMAT0000064	hsa-let-7c-5p	chr21	MIR99AHG	1.76402	1.30816	1.51908
MIMAT0005871	hsa-miR-1207-5p	chr8	PVT1	1.619	1.2088	1.39895
MIMAT0000707	hsa-miR-363-3p	chrX		1.60184	1.13748	1.34984	N.D.
MIMAT0005572	hsa-miR-1225-5p	chr16	PKD1	1.4785	1.19292	1.32805
MIMAT0004795	hsa-miR-574-5p	chr4	FAM114A1	1.2875	1.20835	1.2473
MIMAT0000227	hsa-miR-197-3p	chr1		0.996398	1.51836	1.23
MIMAT0003299	hsa-miR-630	chr15		1.33412	1.12557	1.22542	N.D.
MIMAT0005922	hsa-miR-1268a	chr15		1.14872	1.05483	1.10078
MIMAT0000093	hsa-miR-93-5p	chr7	MCM7	1.26545	0.804807	1.00918
MIMAT0003393	hsa-miR-425-5p	chr3	DALRD3	1.12418	0.881481	0.995462
MIMAT0000279	hsa-miR-222-3p	chrX		0.995248	0.961499	0.978228
MIMAT0004694	hsa-miR-342-5p	chr14	EVL	1.09103	0.85067	0.963382
MIMAT0002193	kshv-miR-K12-3-5p			0.982113	0.689026	0.822619
MIMAT0000278	hsa-miR-221-3p	chrX		0.767724	0.704594	0.735482
MIMAT0005949	hsa-miR-664a-3p	chr1	RAB3GAP2	0.624557	0.83855	0.723687
MIMAT0005880	hsa-miR-1290	chr1	ALDH4A1	0.820112	0.61699	0.711337
MIMAT0004982	hsa-miR-939-5p	chr8	CPSF1	0.779105	0.57263	0.667936
MIMAT0002821	hsa-miR-181d-5p	chr19		0.661592	0.605744	0.633052	N.D.
MIMAT0004673	hsa-miR-29c-5p	chr1		0.489609	0.802163	0.626694
MIMAT0000727	hsa-miR-374a-5p	chrX	FTX	1.6723	0.172812	0.537582
MIMAT0005792	hsa-miR-320b	chr1		1.61537	0.169119	0.522676
MIMAT0005893	hsa-miR-1305	chr4	TENM3	1.57628	0.165746	0.511138
MIMAT0000255	hsa-miR-34a-5p	chr1		0.504824	0.415136	0.457789
MIMAT0003888	hsa-miR-766-3p	chrX	SEPT6	0.348422	0.524032	0.427299
MIMAT0001631	hsa-miR-451a	chr17		0.400778	0.414882	0.407769
MIMAT0000085	hsa-miR-28-5p	chr3	LPP	1.15039	0.138899	0.399734
MIMAT0004918	hsa-miR-892b	chrX		0.557321	0.248178	0.371907	N.D.
MIMAT0007892	hsa-miR-1915-3p	chr10	CASC10	1.24556	0.109127	0.368679
MIMAT0000461	hsa-miR-195-5p	chr17	MIR497HG	1.02024	0.132846	0.36815
MIMAT0004906	hsa-miR-886-3p	chr5	VTRNA2-1	0.489481	0.273381	0.365807
MIMAT0005865	hsa-miR-1202	chr6	LOC101928923 (as)	1.11043	0.119205	0.363826
MIMAT0000445	hsa-miR-126-3p	chr9	EGFL7	0.817668	0.143487	0.342527	N.D.
MIMAT0003258	hsa-miR-590-5p	chr7	EIF4H	0.867473	0.117754	0.319607
MIMAT0000710	hsa-miR-365a-3p	chr16	LOC100129781	0.292714	0.345858	0.318179	N.D.
MIMAT0000456	hsa-miR-186-5p	chr1	ZRANB2	0.886125	0.112016	0.315056
MIMAT0000510	hsa-miR-320a	chr8		0.889696	0.108896	0.311262
MIMAT0002809	hsa-miR-146b-5p	chr10		0.983537	0.0952492	0.306074
MIMAT0004983	hsa-miR-940	chr16		0.910427	0.0988607	0.300009
MIMAT0003240	hsa-miR-575	chr4	SCD5	0.793995	0.100097	0.281916
MIMAT0003239	hsa-miR-574-3p	chr4	FAM114A1	0.538918	0.145371	0.279898
MIMAT0000419	hsa-miR-27b-3p	chr9	C9orf3	0.699328	0.103156	0.268589
MIMAT0005929	hsa-miR-1275	chr6		0.735378	0.0956884	0.265268
MIMAT0000455	hsa-miR-185-5p	chr22	TANGO2	0.732628	0.0909128	0.25808
MIMAT0003294	hsa-miR-625-5p	chr14	FUT8	0.661064	0.0912921	0.245662
MIMAT0007890	hsa-miR-1914-3p	chr20	UCKL1	0.70953	0.079761	0.237892
MIMAT0000703	hsa-miR-361-5p	chrX	CHM	0.648955	0.0834349	0.232692
MIMAT0000257	hsa-miR-181b-5p	chr1	MIR181A1HG	0.0875067	0.515525	0.212396	N.D.
MIMAT0000071	hsa-miR-17-3p	chr13	MIR17HG	0.486422	0.0916235	0.211111
MIMAT0000693	hsa-miR-30e-3p	chr1	NFYC	0.512342	0.0822795	0.205317
MIMAT0003424	ebv-miR-BART13-3p			0.592363	0.0693507	0.202684
MIMAT0000232	hsa-miR-199a-3p	chr1	DNM3 (as)	0.391868	0.100519	0.198469	N.D.
MIMAT0000418	hsa-miR-23b-3p	chr9	C9orf3	0.48027	0.0815189	0.197866
MIMAT0003247	hsa-miR-582-5p	chr5	PDE4D	0.558709	0.0679315	0.194818	N.D.
MIMAT0005942	hsa-miR-1288-3p	chr17	PIGL	0.501292	0.0678182	0.184382
MIMAT0000096	hsa-miR-98-5p	chrX	HUWE1	0.437282	0.0760637	0.182377
MIMAT0000072	hsa-miR-18a-5p	chr13	MIR17HG	0.454561	0.0701457	0.178565	N.D.
MIMAT0004748	hsa-miR-423-5p	chr17	NSRP1	0.44307	0.0634505	0.167669
MIMAT0003338	hsa-miR-660-5p	chrX	CLCN5	0.304104	0.0781193	0.154131
MIMAT0000759	hsa-miR-148b-3p	chr12	COPZ1	0.340233	0.0613419	0.144466
MIMAT0000222	hsa-miR-192-5p	chr11		0.329081	0.0623553	0.143248
MIMAT0005589	hsa-miR-1234-3p	chr8	CPSF1	0.362964	0.0556358	0.142105
MIMAT0000757	hsa-miR-151-3p	chr8	PTK2	0.307774	0.0625437	0.138742	N.D.
MIMAT0000091	hsa-miR-33a-5p	chr22	SREBF2	0.307548	0.0621445	0.138248
MIMAT0004518	hsa-miR-16-2-3p	chr3	SMC4	0.112465	0.161825	0.134906
MIMAT0005583	hsa-miR-1288-3p	chr12	LRP1	0.317651	0.0515909	0.128015
MIMAT0004493	hsa-miR-20a-3p	chr13	MIR17HG	0.259577	0.0592382	0.124003
MIMAT0002174	hsa-miR-484	chr16	NDE1	0.267581	0.057254	0.123774
MIMAT0004514	hsa-miR-29b-1-5p	chr7		0.27562	0.0517613	0.119442
MIMAT0000252	hsa-miR-7-5p	chr9	HNRNPK	0.26799	0.0509039	0.116798
MIMAT0000425	hsa-miR-130a-3p	chr11		0.137075	0.0944845	0.113804	N.D.
MIMAT0000269	hsa-miR-212-3p	chr17		0.176463	0.0642011	0.106438	N.D.
MIMAT0004658	hsa-miR-155-3p	chr21	MIR155HG	0.0732301	0.153742	0.106106	N.D.
MIMAT0004494	hsa-miR-21-3p	chr17	VMP1	0.136103	0.0711132	0.0983805
MIMAT0004552	hsa-miR-139-3p	chr11	PDE2A	0.22327	0.0433404	0.0983697
MIMAT0003885	hsa-miR-454-3p	chr17	SKA2	0.219373	0.0432499	0.0974057
MIMAT0004568	hsa-miR-221-5p	chrX		0.195654	0.0455367	0.0943899	N.D.
MIMAT0001412	hsa-miR-18b-5p	chrX		0.189318	0.0442152	0.0914918
MIMAT0003237	hsa-miR-572	chr4		0.211258	0.0395979	0.0914623
MIMAT0004955	hsa-miR-374b-5p	chrX	FTX	0.374172	0.0168291	0.0793534
MIMAT0004505	hsa-miR-32-3p	chr9	TMEM245	0.0774998	0.0464803	0.0600184
MIMAT0004761	hsa-miR-483-5p	chr11	IGF2	0.269126	0.0128524	0.0588124	N.D.
MIMAT0002872	hsa-miR-501-5p	chrX	CLCN5	0.166045	0.0168419	0.0528821	N.D.
MIMAT0005939	hsa-miR-1281	chr22		0.0396901	0.0686107	0.052184	N.D.
MIMAT0000688	hsa-miR-301a-3p	chr17	SKA2	0.196872	0.0136111	0.0517654
MIMAT0000424	hsa-miR-128-3p	chr2	R3HDM1	0.190069	0.0129978	0.049704
MIMAT0002876	hsa-miR-505-3p	chrX	ATP11C (as)	0.0327802	0.0567035	0.0431133	N.D.
MIMAT0004553	hsa-miR-7-1-3p	chr9	HNRNPK	0.166811	0.011003	0.0428418
MIMAT0000426	hsa-miR-132-3p	chr17		0.247631	0.00733656	0.0426235	N.D.
MIMAT0000763	hsa-miR-338-3p	chr17	AATK	0.0424862	0.0423199	0.042403	N.D.
MIMAT0000087	hsa-miR-30a-5p	chr6		0.0313203	0.0536665	0.0409982	N.D.
MIMAT0004911	hsa-miR-874-3p	chr5	KLHL3	0.166159	0.00919544	0.0390884
MIMAT0001618	hsa-miR-191-3p	chr3	DALRD3	0.047519	0.0275435	0.0361779	N.D.
MIMAT0005593	hsa-miR-1238-3p	chr19	ATG4D	0.136578	0.00931243	0.0356633	N.D.
MIMAT0003292	hsa-miR-623	chr13	UBAC2	0.102918	0.0101705	0.0323531	N.D.
MIMAT0004595	hsa-miR-135a-3p	chr3	GLYCTK (as)	0.0759271	0.00622129	0.0217339	N.D.
*Intergenic localization when not specified; as, antisense orientation
§Values for each case were calculated as the mean of all available samples (Ctrl, IL-4).
§Only specified when non detected (N.D.). For the remaining, see mean values in CLL in S2 Table.
