# Supplementary material for: IL-4 Up-Regulates MiR-21 and the MiRNAs Hosted in the CLCN5 Gene in Chronic Lymphocytic Leukemia
Source: PLoS One. 2015 Apr 24;10(4):e0124936. doi: 10.1371/journal.pone.0124936 (PMC4409305; doi:10.1371/journal.pone.0124936)
Supplement: S4 Table — (XLSX) [file pone.0124936.s005.xlsx]

## Sheet: S4 Table
S4 Table. Correlations between baseline expression of miRNAs and the levels of spontaneous apoptosis in CLL
Mirbase accession No	Mature miRNA ID	Mean CLL*	R coefficient§	p value
MIMAT0000086	miR-29a-3p	123.082	-0.668972	0.00889
MIMAT0000414	let-7g-5p	83.0285	-0.740385	0.00246
MIMAT0000100	miR-29b-3p	74.9701	-0.649742	0.0119
MIMAT0000067	let-7f-5p	64.7019	-0.632082	0.0153
MIMAT0000062	let-7a-5p	62.1091	-0.691354	0.00617
MIMAT0000083	miR-26b-5p	49.4406	-0.701119	0.00521
MIMAT0000074	miR-19b-3p	34.5977	-0.76276	0.00151
MIMAT0000646	miR-155-5p	26.2799	-0.533627	0.0494
MIMAT0005911	miR-1260a	24.4601	-0.684837	0.00688
MIMAT0000075	miR-20a-5p	18.5311	-0.720685	0.00364
MIMAT0000063	let-7b-5p	15.7827	-0.667629	0.00908
MIMAT0000417	miR-15b-5p	14.0854	-0.641071	0.0135
MIMAT0000753	miR-342-3p	10.8715	-0.658598	0.0104
MIMAT0000680	miR-106b-5p	8.98869	-0.576275	0.031
MIMAT0000104	miR-107	8.8383	-0.660657	0.0101
MIMAT0000073	miR-19a-3p	7.36555	-0.695518	0.00575
MIMAT0000101	miR-103a-3p	7.07865	-0.655872	0.0109
MIMAT0000065	let-7d-5p	6.70654	-0.645402	0.0127
MIMAT0000092	miR-92a-3p	6.35801	-0.828922	0.000248
MIMAT0000070	miR-17-5p	4.4567	-0.70332	0.00501
MIMAT0001413	miR-20b-5p	3.86707	-0.704263	0.00493
MIMAT0000085	miR-28-5p	3.59253	-0.59544	0.0247
MIMAT0000064	let-7c-5p	3.27991	-0.689976	0.00632
MIMAT0006764	miR-320d	3.20923	-0.802055	0.000559
MIMAT0000762	miR-324-3p	2.31694	-0.607269	0.0213
MIMAT0005792	miR-320b	1.92832	-0.825178	0.00028
MIMAT0003258	miR-590-5p	1.75851	-0.630869	0.0156
MIMAT0003393	miR-425-5p	1.29812	-0.586831	0.0274
MIMAT0004694	miR-342-5p	1.10664	-0.551967	0.0407
MIMAT0005898	miR-1246	2.24455	0.698641	0.00544
MIMAT0003308	miR-638	1.69144	0.734712	0.00276
MIMAT0005922	miR-1268a	1.04015	0.587181	0.0273
MIMAT0007892	miR-1915-3p	0.933935	0.567566	0.0343
MIMAT0003240	miR-575	0.590115	0.548254	0.0424
MIMAT0005880	miR-1290	0.336343	0.587421	0.0272
MIMAT0003237	miR-572	0.163632	0.657812	0.0106
MIMAT0005942	miR-1288-3p	0.127202	0.596376	0.0244
MIMAT0004911	miR-874-3p	0.0829982	0.57541	0.0313
*Mean values obtained from S2 Table; miRNAs were ordered primarily according to negative or positive correlation with apoptosis, then to intensity of expression.
§Pearson correlation analysis using levels of expression of miRNAs and of spontaneous apoptosis (n=13)
