# Supplementary material for: IL-4 Up-Regulates MiR-21 and the MiRNAs Hosted in the CLCN5 Gene in Chronic Lymphocytic Leukemia
Source: PLoS One. 2015 Apr 24;10(4):e0124936. doi: 10.1371/journal.pone.0124936 (PMC4409305; doi:10.1371/journal.pone.0124936)
Supplement: S5 Table — (XLSX) [file pone.0124936.s006.xlsx]

## Sheet: S5 Table
S5 Table. MiRNA changes induced by cell culture not counteracted by IL-4 in CLL
Mirbase accession No	Mature miRNA name	Chromosome	Locus*	Mean Pre	Mean Ctrl	Mean IL-4	p-value§	Fold change Ctrl vs Pre†	Fold change IL-4 vs Pre	Fold change IL-4 vs Ctrl
MIMAT0005880	hsa-miR-1290	chr1	ALDH4A1	0.00810728	0.851346	0.935698	3.02067e-06	105.01	115.414	1.09908
MIMAT0005583	hsa-miR-1228-3p	chr12	LRP1	0.00798088	0.220789	0.345559	4.2356e-06	27.6648	43.2984	1.56511
MIMAT0005898	hsa-miR-1246	chr2		0.233182	4.49296	3.22295	9.43899e-05	19.268	13.8216	-1.39405
MIMAT0000457	hsa-miR-188-5p	chrX	CLCN5	0.00466544	0.0845716	0.0574835	0.0104152	18.1272	12.3211	-1.47123
MIMAT0005589	hsa-miR-1234-3p	chr8	CPSF1	0.0130415	0.216479	0.353347	1.77758e-05	16.5993	27.0941	1.63224
MIMAT0004918	hsa-miR-892b	chrX		0.00670963	0.0977329	0.0948313	0.000103833	14.5661	14.1336	-1.0306
MIMAT0005573	hsa-miR-1225-3p	chr16	PKD1	0.00466544	0.0634307	0.0603647	0.00721308	13.5958	12.9387	-1.05079
MIMAT0005593	hsa-miR-1238-3p	chr19	ATG4D	0.00720849	0.0876283	0.100831	0.00765581	12.1563	13.9878	1.15066
MIMAT0005939	hsa-miR-1281	chr22	EP300	0.00466544	0.0532792	0.0624399	0.0195656	11.42	13.3835	1.17194
MIMAT0003239	hsa-miR-574-3p	chr4	FAM114A1	0.0440223	0.458757	0.479181	0.00271734	10.421	10.885	1.04452
MIMAT0001618	hsa-miR-191-3p	chr3	DALRD3	0.00756402	0.073417	0.149509	0.00138417	9.70607	19.7658	2.03643
MIMAT0002174	hsa-miR-484	chr16	NDE1	0.0125421	0.0822427	0.163805	0.000269671	6.55735	13.0604	1.99172
*Intergenic localization when not specified.
§p-values for ANOVA test with post hoc Tukey HSD analysis for comparison of condition Pre vs all the others (Ctrl and IL-4, fold change ≥2, p<0.05).
†MiRNAs were ordered decreasingly by fold change Ctrl vs Pre.
