# Supplementary material for: IL-4 Up-Regulates MiR-21 and the MiRNAs Hosted in the CLCN5 Gene in Chronic Lymphocytic Leukemia
Source: PLoS One. 2015 Apr 24;10(4):e0124936. doi: 10.1371/journal.pone.0124936 (PMC4409305; doi:10.1371/journal.pone.0124936)
Supplement: S6 Table — (XLSX) [file pone.0124936.s007.xlsx]

## Sheet: S6 Table
S6 Table. MiRNA changes induced by IL-4 in CLL, and comparison with changes in NBC
Mirbase accession No	Mature miRNA ID	Chromosome	Locus	Mean CLL_Pre	Mean CLL_Ctrl	Mean CLL_IL-4	CLL p-value ANOVA post hoc*	CLL p-value t test§	CLL_Fold change Ctrl vs Pre	CLL_Fold change IL-4 vs Pre	CLL_Fold change IL-4 vs Ctrl	Mean NBC_Ctrl	Mean NBC_IL-4	NBC_Fold change IL-4 vs Ctrl
MIMAT0000076	hsa-miR-21-5p	chr17	VMP1	159.322	113.538	232.356	n.s.	0.00358317	-1.40325	1.4584	2.04651	49.0447	56.5454	1.15293
MIMAT0004494	hsa-miR-21-3p	chr17	VMP1	0.066272	0.116168	1.82382	3.02067e-06	0.0123164	1.7529	27.5203	15.6999	0.136103	0.0711132	-1.91389
MIMAT0000705	hsa-miR-362-5p	chrX	CLCN5	0.00811898	0.0086499	0.322084	9.43899e-05	0.00335044	1.06539	39.6704	37.2355	0.0068462	0.00880388	1.28595
MIMAT0004683	hsa-miR-362-3p	chrX	CLCN5	0.004862	0.0325827	0.461316	4.2356e-06	0.048897	6.7015	94.882	14.1583	0.00728802	0.0106299	1.45855
MIMAT0002871	hsa-miR-500a-3p	chrX	CLCN5	0.004862	0.00899699	0.182007	0.0104152	0.00335044	1.85047	37.4346	20.2298	0.00186601	0.0079944	4.28421
MIMAT0004775	hsa-miR-502-3p	chrX	CLCN5	0.004862	0.00332634	0.0813525	1.77758e-05	0.00463311	0.684151	16.7323	24.457	0.00186601	0.00698931	3.74558
MIMAT0002888	hsa-miR-532-5p	chrX	CLCN5	0.0242635	0.026147	0.642234	0.000269671	0.0118681	1.07763	26.4692	24.5625	0.0075492	0.0117324	1.55412
MIMAT0004780	hsa-miR-532-3p	chrX	CLCN5	0.004862	0.010323	0.380726	0.000103833	0.00335044	2.12321	78.3064	36.8812	0.00713408	0.00975529	1.36742
MIMAT0003299	hsa-miR-630	chr15	ARIH1	0.0101811	0.962999	0.10135	n.s.	0.0335987	94.5865	9.95463	-9.50175	1.33412	1.12557	-1.18528
*p-values for ANOVA test with post hoc Tukey HSD analysis for comparison of condition IL-4 vs all the others (Pre and Ctrl, fold change ≥2, p<0.05); n.s., not significant.
§p-values for paired Student t test for comparison IL-4 vs Ctrl (fold change ≥2, p<0.05).
